# Supplementary material for: Datasets for elemental composition of 2LiF-BeF2 (FLiBe) salt purified by hydro-fluorination, analyzed by inductively coupled plasma mass spectrometry (ICP-MS) using two digestion methods
Source: Data Brief. 2018 Oct 10;21:1612–7. doi: 10.1016/j.dib.2018.09.053 (PMC6249393; doi:10.1016/j.dib.2018.09.053)
Supplement: Supplementary file 2 — Supplementary material [file mmc2.xlsx]

## Sheet: Table 1
				Digestion without HF								Digestion with HF
				Sample 1		Sample 1 Duplicate		Sample 2		Sample 2 Duplicate		Sample 1		Sample 1 duplicate		Sample 2		Sample 2 Duplicate
		Mass Digested		95.34		84.73		96.15		83.81		63.58		39.96		50.97		53.74
		6Li/7Li (at.ratio)		0.075	0.00094			0.07459	0.0015			0.0744	0.00089			0.07519	0.00094
		Isotope Analyzed	ICP-MS Res'tn	Abundance	st. dev.	Abundance	st. dev.	Abundance	st. dev.	Abundance	st. dev.	Abundance	st. dev.	Abundance	st. dev.	Abundance	st. dev.	Abundance	st. dev.
				µg/g	µg/g	µg/g	µg/g	µg/g	µg/g	µg/g	µg/g	µg/g	µg/g	µg/g	µg/g	µg/g	µg/g	µg/g	µg/g
		Li7	LR	140646	681.529	138825	429.552	140231	685.27	139653	787.795	149780	2946.75	154887	1122.47	154988	770.474	154720	976.303
		Be9	LR	104502	504.309	101760	641.865	103674	551.484	102372	958.088	103463	420.3	104758	810.59	104794	577.726	104484	430.945
	Major Contaminants	K39	HR	353.184	9.52173	350.631	10.9649	343.894	7.44726	357.555	11.165	375.095	5.4501	360.38	4.89401	344.775	2.7264	345.216	3.63453	Major Contaminants
		Na23	MR	333.245	8.05189	351.154	4.64991	319.073	5.55031	331.27	4.86751	354.903	7.68697	343.761	11.8811	319.608	9.9591	321.079	8.89806
		Mg25	MR	185.683	3.57598	200.422	3.11403	183.9	2.95654	187.134	4.07376	198.849	2.78215	203.386	3.25161	188.822	4.02172	205.064	2.8809
		Ca42	MR	138.523	5.82229	145.312	6.91667	145.55	4.42502	156.792	4.83019	148.077	11.4816	144.636	6.22194	142.435	4.46941		0
		Al27	MR	84.1343	1.12069	68.7056	0.807372	34.7845	0.610146	33.1727	0.783239	74.123	0.887674		0	37.2754	1.03275	52.591	0.784228
		B11	LR	26.2419	0.751226	29.9423	0.594152	29.0964	0.396573	28.562	0.326773	29.6145	0.240273	34.2939	0.539681	27.7952	0.206269	30.8333	0.76334
		S34	MR	27.37	1.05168	38.1797	3.80707	33.8626	2.45851	34.6284	2.04957	30.262	4.13099	28.9295	2.72232	30.4776	0.956689	9.578	2.03431
	Minor Contaminants	Ti49	MR	13.7677	0.594835	14.3958	0.922513	11.5634	0.67954	10.8555	0.36031	14.927	1.01279	15.8778	1.19003	11.2285	1.16936	12.825	0.399628	Minor Contaminants
		Ba137	MR	11.6969	0.273566	11.6049	0.66107	11.3746	0.267359	11.8159	0.239792	11.8261	0.37566	11.3951	0.477026	11.4618	0.464632	11.5019	0.12481
		Ni60	MR	21.8307	0.468069	29.171	0.496949		0	1.9451	0.206952	2.59837	0.234959	2.85391	0.136054		0	2.69817	0.182992
		Cr52	MR	7.31343	0.15968	7.32898	0.165456	7.50994	0.175956	7.3496	0.201329	7.51071	0.18787	7.56586	0.0806321	7.29601	0.312526	7.45481	0.247397
		Br81	HR	6.54882	0.918951	6.54118	1.22002	0.840082	1.09521	5.8563	1.47446	13.591	2.73198		0	4.52222	4.53457	4.11251	2.57954
		Fe56	MR	4.84602	0.22298	9.17351	0.300828	6.63226	0.248581	4.22647	0.224418	6.38416	0.279953		0	3.31443	0.303225	5.01911	0.31644
		Sr88	MR	4.71634	0.112339	4.7195	0.148422	4.5833	0.0654585	4.64822	0.107752	4.86083	0.159478	4.60132	0.145256	4.60066	0.0930816	4.77274	0.134329
		Mn55	MR	4.40618	0.0484083	4.50229	0.148973	4.46135	0.0979184	4.42148	0.0985423	4.49386	0.0733945	4.57104	0.158077	4.33973	0.144288	4.40242	0.140994
		W184	LR	2.65296	0.0621322	2.62204	0.0247659	1.96482	0.0319272	1.95361	0.0236017	2.52245	0.0314759	2.45628	0.0347032	1.92054	0.0288902	1.9667	0.0321578
		Rb85	MR	2.00324	0.0634049	2.0572	0.0738313	1.97089	0.0670159	2.04341	0.0530087	2.06404	0.117747	2.02009	0.0717337	2.05192	0.0298599	2.01089	0.0604357
		Zr90	LR	1.75558	0.0257964	1.81445	0.0251663	1.64114	0.0185004	1.63755	0.0216164	1.85334	0.0215957	1.93161	0.0200404	1.67023	0.0269849	2.25877	0.0322241
		P31	MR	1.87523	0.581434	1.80957	0.21094	1.66618	0.41055	1.84951	0.490219	2.1567	0.263942	1.676	0.406101	1.627	0.531757	1.4601	0.319707
		U238	LR	1.38439	0.0102444	1.41397	0.010352	1.37323	0.0162894	1.37418	0.0221162	1.31895	0.0503849	1.28126	0.0205082	1.35639	0.0313625	1.33203	0.0362639
		Cs133	LR	0.913749	0.0210734	0.943903	0.0140081	0.923375	0.00943017	0.938642	0.0101294	0.927682	0.0120743	0.902333	0.0150453	0.917439	0.0170217	0.926673	0.00899844
		V51	MR	0.786532	0.0354822	0.892236	0.0452448	0.772625	0.0344243	0.880403	0.0490822	0.870796	0.0490702	0.968878	0.0867508	0.759001	0.0530929	0.736463	0.065524
	Trace Contaminants	As75	HR	0.269023	0.0848806	0.477063	0.0725128	0.355968	0.0956126	0.541257	0.164029	0.377837	0.115036	0.564313	0.2239	0.353683	0.151503	0.331235	0.127062	Trace Contaminants
		Zn66	MR	0.30141	0.0955046	0.769726	0.160228	0.0856782	0.0559762		0	0.468296	0.113276	0.636852	0.129093	0.193802	0.175366	0.221881	0.118454
		Y89	LR	0.337034	0.0113824	0.346153	0.0053126	0.343292	0.00678371	0.342059	0.00408232	0.349884	0.0131692	0.33474	0.00982707	0.341623	0.0111622	0.343115	0.00470805
		La139	LR	0.467521	0.00577541	0.444362	0.00598387	0.388281	0.00691808	0.274401	0.00277812	0.218473	0.00637763	0.206724	0.0078708	0.236347	0.00575648	0.213389	0.0039567
		Se82	LR	0.241918	0.0929136	0.643882	0.118824	0.134537	0.0901438	0.0895683	0.099665	0.419011	0.270987	0.243731	0.239195	0.207171	0.189901	0.120342	0.260134
		Ce140	LR	0.109173	0.00332072	0.101741	0.00315112	0.0609148	0.00124491	0.0601277	0.0019293	0.129507	0.00201293	0.105009	0.00422696	0.060862	0.0048158	0.0724067	0.00282631
		Th232	LR	0.0812172	0.00240899	0.0789914	0.00297845	0.0812829	0.000788455	0.077785	0.00234617	0.0819727	0.00165394	0.0745988	0.00138057	0.0757399	0.00224651	0.0772291	0.00238272
		Sc45	MR	0.083988	0.00724881	0.075285	0.0119184	0.0868309	0.0141358	0.072484	0.0078774	0.0853625	0.0158214	0.0738293	0.0268466	0.0751994	0.0314365	0.071011	0.0181207
		Cu63	MR	0.068884	0.0146113	0.0714145	0.0360988	0.058489	0.0140952	0.0194357	0.0143591	0.0528607	0.01529	0.0758782	0.0483885	0.0278853	0.0304373	0.0337403	0.0248013
		Mo95	LR	0.0239439	0.00611066	0.0114616	0.00663749	0.0756166	0.00768394	0.0224811	0.00762201	0.0524025	0.00887133	0.0394131	0.0159423	0.0394962	0.0129242	0.0581044	0.012477
		Pd105	LR	0.0329448	0.00329118	0.0316258	0.00425246	0.0252927	0.00314402	0.024818	0.00370927	0.0330943	0.0076755	0.038327	0.00510718	0.0376228	0.00862154	0.0280073	0.00690851
		Nb93	LR	0.032998	0.00308254	0.0331803	0.00262279		0	0.029361	0.00230742	0.0384376	0.00468554	0.0305383	0.00646885	0.0225865	0.005216	0.0273855	0.00535682
		Co59	MR	0.071459	0.01056	0.0760483	0.0110339	0.0146085	0.0065728	0.0119056	0.00273134	0.00469995	0.00344856	0.0117725	0.00393359	0.00736672	0.00376688	0.0116862	0.00619993
		Sn118	LR	0.0490535	0.00548709	0.031473	0.00907651	0.00425508	0.00388295	0.00474498	0.00328882	0.0461877	0.00578191	0.0388514	0.00881299	0.00536015	0.004866	0.00753046	0.00432833
		I127	MR	0.021749	0.0313312	0.0252737	0.0353425	0.0138044	0.0312905	0.0173956	0.0357581	0.0455893	0.044724	0.0322056	0.0718087	0.0195229	0.0553052	0.00702977	0.052619
		Hf178	LR	0.0197924	0.00113879	0.0199852	0.00215194	0.0296137	0.00443549	0.0157579	0.00124136	0.026596	0.00303187	0.020819	0.00214207	0.0162625	0.00181159	0.0329478	0.00330089
		Pb	sum	0.0326657	0.0251518	0.0203858	0.00811366	0.0140011	0.00701328	0.0174328	0.0102901		0	0.0287884	0.0174747	0.022902	0.00962417	0.0215146	0.00803657
		Pt195	LR		0	0.0353697	0.00268738	0.0115228	0.00200468	0.0110449	0.00199968	0.0374926	0.00386217	0.030867	0.0037788	0.0154784	0.00209451	0.0110428	0.00137203
		Nd143	LR	0.0240106	0.00450099	0.0216403	0.00120408	0.0145625	0.000924362	0.0138388	0.00221452	0.0302791	0.00470565	0.025778	0.00624304	0.0141402	0.00253397		0
		Ir193	LR	0.0187737	0.0195277	0.0181105	0.0156744	0.0141583	0.0101854	0.00623913	0.0191699	0.0238174	0.020788	0.0176973	0.0255074	0.00588878	0.0146587	0.00438834	0.00599874
		Sb121	LR	0.00898634	0.000736651	0.00609232	0.00153408		0	0.00524039	0.00098376	0.0170294	0.00182799	0.0165377	0.0039475	0.00649425	0.00130133	0.0055188	0.00152718
		Hg201	LR		0	0.00409471	0.00419872	0.00705347	0.00486104	0.0031244	0.00350703		0	0.031764	0.0102413	0.00754615	0.00662575	0.00216724	0.00983726
		Yb172	LR	0.00679341	0.00124806	0.00795092	0.00123533	0.00747293	0.00066399	0.00831833	0.000839229	0.00716181	0.00120093	0.00735637	0.00182849	0.00668637	0.00167025	0.00907075	0.00159081
		Tl205	LR	0.0059351	0.000537718	0.00636727	0.000464681	0.00583267	0.000320362	0.0054236	0.00072676	0.00686769	0.00055336	0.00544737	0.000454895	0.00593705	0.000205284	0.00557877	0.000836724
		Er167	LR	0.00508305	0.000761855	0.00519158	0.00121656	0.00406171	0.000511145	0.00442849	0.00138486	0.0043741	0.000716585	0.00354629	0.00143309	0.00452982	0.00132387	0.00520437	0.00157611
		Ag109	LR	0.00196064	0.000721228	0.00181473	0.000521344	0.0127351	0.00172485	0.00752251	0.000609227		0	0.00525884	0.00147656	0.00181063	0.000424707	0.000280525	0.00041873
		Pr141	LR	0.00467794	0.000425079	0.00410511	0.0002767	0.00404451	0.000466651	0.00372235	0.000487368		0	0.00444932	0.000751074	0.00418402	0.000476536	0.00515601	0.000690566
		Dy163	LR	0.00380786	0.00054127	0.00373307	0.000562159	0.00421398	0.000323107	0.00412649	0.0004656	0.00398601	0.00120858	0.00411236	0.000891052	0.0032176	0.000783369	0.0043712	0.000655496
		Eu151	LR	0.0056596	0.000645978	0.0048292	0.00068654		0	0.00470559	0.000334881	0.00252007	0.000794002	0.00188977	0.000781997	0.00360807	0.000515728	0.00330455	0.000643049
		Gd157	LR	0.00298682	0.000659238	0.00257074	0.000898205	0.0029632	0.00053401	0.00266938	0.00083936	0.00525616	0.000719103	0.00443338	0.00100803	0.00331679	0.000944677	0.0053391	0.00162022
		Sm149	LR	0.00353887	0.000789297	0.00249974	0.000969056	0.00261013	0.00083927	0.0020287	0.000970594	0.00329956	0.0015864	0.00324701	0.00173868	0.00290609	0.0015974	0.00225716	0.000888997
		Au197	LR	0.00348734	0.000977362	0.00263092	0.000605753		0	0.00169067	0.000433123	0.00452872	0.000621671	0.00280786	0.000646155		0	0.00122827	0.000380353
		Cd111	LR	0.00230268	0.000892176	0.00359396	0.00159322	0.00177099	0.00132358	0.00165464	0.00119124		0	0.00236766	0.0017505		0	0.00152704	0.0017987
		Ru101	LR	0.00273857	0.00132868	0.00187603	0.000627903	0.00127173	0.000809038	0.00177443	0.00107616	0.00347282	0.00279901	0.00242818	0.00233612	0.000350767	0.00164706	0.000689577	0.00180586
		Lu175	LR	0.00179143	0.000234751	0.00165441	0.000253471	0.00171259	0.000241881	0.00155647	0.000311394	0.0015637	0.000260825	0.00185222	0.000561566	0.00148186	0.000265605	0.00173727	0.000417914
		Ta181	LR	0.00265272	0.000351512	0.00214634	0.000278991		0	0.00236913	0.000347808		0	0.00121191	0.00291455	0.000737913	0.0022101	0.000674263	0.00213479
		Ho165	LR	0.00131382	0.000146167	0.00126062	0.000179427	0.00113654	0.000129459	0.00127172	0.0001184	0.00158812	0.000352188	0.00122176	8.75268e-05	0.00126558	0.000199171	0.00131156	0.000327803
		Tm169	MR	0.0011445	0.0011445	0.000618009	0.000443922	0.00160936	0.00160936	0.00145118	0.00139177	0.000343328	0.000642517	0.000521789	0.000999742	0.000607368	0.000676023	0.000392867	0.000747141
		Tb159	LR	0.000624538	0.000176145	0.000563968	0.000116252	0.00073484	0.000212678	0.000481263	8.02917e-05	0.000761044	0.000176335	0.000855989	0.00026655	0.000569192	0.000305321	0.000512226	0.000148719
		Rh103	LR	0.000663197	0.000307417	0.000733556	0.000374164	0.00034929	0.000506549	0.000412633	0.0003966	0.0010357	0.0005978	0.000893576	0.00100648	0.000396803	0.000712587	0.000272297	0.000434202
		Re187	LR	0.000172624	9.371e-05	0.000208123	5.68584e-05	0.000100102	5.83931e-05	7.84456e-05	3.6608e-05	0.000103992	0.000143861	0.00026061	0.000324471	2.15379e-05	0.000168272	0.000131215	0.000199516
		Natural isotopic abundance is assumed for all elements.
		2017-06-07. Francesco Carotti, Bonita Goh, Martin Shafer, Raluca O. Scarlat. roscarlat@wisc.edu
