# Supplementary material for: Datasets for elemental composition of 2LiF-BeF2 (FLiBe) salt purified by hydro-fluorination, analyzed by inductively coupled plasma mass spectrometry (ICP-MS) using two digestion methods
Source: Data Brief. 2018 Oct 10;21:1612–7. doi: 10.1016/j.dib.2018.09.053 (PMC6249393; doi:10.1016/j.dib.2018.09.053)
Supplement: Supplementary file 3 — Supplementary material [file mmc3.xlsx]

## Sheet: Table 2 Raw
		Accurate Mass	Atomic
	Element	[g/mol]	Abundance [%]			2017-06-01. Martin Shafer, Raluca O. Scarlat. roscarlat@wisc.edu
0	Ac	227.028	0
1	Ag	106.905	51.839
1	Ag	108.905	48.161
1	B	10.0129	19.9
0	Am	241.057	0
0	Am	243.061	0
0	Ar	35.9675	0.337
0	Ar	37.9627	0.063
0	Ar	39.9624	99.6
1	B	11.0093	80.1
0	At	209.987	0
0	At	210.988	0
1	Ba	129.906	0.106
1	Ba	131.905	0.101
1	Ba	133.904	2.417
1	Ba	134.906	6.592
1	Ba	135.905	7.854
1	Ba	136.906	11.23
1	Ba	137.905	71.7
1	Br	78.9183	50.69
1	Br	80.9163	49.31
1	Ca	39.9626	96.941
1	Ca	41.9586	0.647
0	Bi	208.98	100
0	Bk	247.07	0
0	Bk	249.075	0
1	Ca	42.9588	0.135
1	Ca	43.9555	2.086
0	C	12	98.9
0	C	13.0034	1.1
1	Ca	45.9537	0.004
1	Ca	47.9525	0.187
1	Cd	105.906	1.25
1	Cd	107.904	0.89
1	Cd	109.903	12.49
1	Cd	110.904	12.8
1	Cd	111.903	24.13
1	Cd	112.904	12.22
1	Cd	113.903	28.73
1	Cd	115.905	7.49
1	Ce	135.907	0.19
1	Ce	137.906	0.25
1	Ce	139.905	88.48
1	Ce	141.909	11.08
1	Cr	49.946	4.345
1	Cr	51.9405	83.789
1	Cr	52.9407	9.501
1	Cr	53.9389	2.365
0	Cf	249.075	0
0	Cf	250.076	0
0	Cf	251.08	0
0	Cf	252.059	0
0	Cf	252.082	0
0	Cl	34.9689	75.77
0	Cl	36.9659	24.23
0	Cm	243.061	0
0	Cm	244.063	0
0	Cm	245.065	0
0	Cm	246.067	0
0	Cm	247.07	0
0	Cm	248.072	0
1	Cu	62.9296	69.17
1	Cu	64.9278	30.83
1	Dy	155.924	0.06
1	Dy	157.924	0.1
1	Dy	159.925	2.34
1	Dy	160.927	18.9
1	Dy	161.927	25.5
1	Dy	162.929	24.9
1	Dy	163.929	28.2
1	Er	161.929	0.14
1	Er	163.929	1.61
1	Er	165.93	33.6
1	Er	166.932	22.95
1	Er	167.932	26.8
1	Er	169.935	14.9
1	Eu	150.92	47.8
1	Eu	152.921	52.2
1	Fe	53.9396	5.8
1	Fe	55.9349	91.72
1	Fe	56.9354	2.2
1	Fe	57.9333	0.28
0	Es	252.083	0
1	Gd	151.92	0.2
1	Gd	153.921	2.18
0	F	18.9984	100
1	Gd	154.923	14.8
1	Gd	155.922	20.47
1	Gd	156.924	15.65
1	Gd	157.924	24.84
0	Fm	257.095	0
0	Fr	223.02	0
0	Ga	68.9256	60.1
0	Ga	70.9247	39.9
1	Gd	159.927	21.86
1	Hf	173.94	0.162
1	Hf	175.941	5.206
1	Hf	176.943	18.606
1	Hf	177.944	27.297
1	Hf	178.946	13.629
1	Hf	179.947	35.1
0	Ge	69.9242	20.5
0	Ge	71.9221	27.4
0	Ge	72.9235	7.8
0	Ge	73.9212	36.5
0	Ge	75.9214	7.8
0	H	1.00783	99.985
0	H	2.0141	0.015
0	He	3.01603	0.000138
0	He	4.0026	99.9999
1	Hg	195.966	0.14
1	Hg	197.967	10.02
1	Hg	198.968	16.84
1	Hg	199.968	23.13
1	Hg	200.97	13.22
1	Hg	201.971	29.8
1	Hg	203.973	6.85
1	Ir	190.961	37.3
1	Ir	192.963	62.7
1	K	38.9637	93.2581
1	K	39.964	0.0117
1	K	40.9618	6.7302
1	La	137.907	0.09
1	La	138.906	99.91
1	Li	6.01512	7.5
0	In	112.904	4.3
0	In	114.904	95.7
1	Li	7.016	92.5
1	Lu	174.941	97.41
1	Lu	175.943	2.59
1	Mg	23.985	78.99
1	Mg	24.9858	10
0	Kr	77.9204	0.35
0	Kr	79.9164	2.25
0	Kr	81.9135	11.6
0	Kr	82.9141	11.5
0	Kr	83.9115	57
0	Kr	85.9106	17.3
1	Mg	25.9826	11.01
1	Mo	91.9068	14.84
1	Mo	93.9051	9.25
1	Mo	94.9058	15.92
0	Lr	260.105	0
1	Mo	95.9047	16.68
1	Mo	96.906	9.55
0	Md	256.094	0
1	Mo	97.9054	24.13
1	Mo	99.9075	9.63
1	Nd	141.908	27.13
1	Nd	142.91	12.18
1	Nd	143.91	23.8
1	Nd	144.913	8.3
1	Nd	145.913	17.19
1	Nd	147.917	5.76
1	Nd	149.921	5.64
1	Ni	57.9353	68.27
1	Ni	59.9308	26.1
0	N	14.0031	99.634
0	N	15.0001	0.366
1	Ni	60.9311	1.13
1	Ni	61.9283	3.59
1	Ni	63.928	0.91
1	Pb	202	0
1	Pb	203.973	1.4
1	Pb	205	0
1	Pb	205.974	24.1
1	Pb	206.976	22.1
1	Pb	207.977	52.4
0	Ne	19.9924	90.51
0	Ne	20.9938	0.27
0	Ne	21.9914	9.22
1	Pd	101.906	1.02
1	Pd	103.904	11.14
1	Pd	104.905	22.33
1	Pd	105.903	27.33
1	Pd	107.904	26.46
0	No	259.101	0
0	Np	237.048	0
0	Np	239.053	0
0	O	15.9949	99.762
0	O	16.9991	0.038
0	O	17.9992	0.2
0	Os	183.953	0.02
0	Os	185.954	1.58
0	Os	186.956	1.6
0	Os	187.956	13.3
0	Os	188.958	16.1
0	Os	189.958	26.4
0	Os	191.961	41
1	Pd	109.905	11.72
0	Pa	231.036	0
1	Pt	189.96	0.01
1	Pt	191.961	0.79
1	Pt	193.963	32.9
1	Pt	194.965	33.8
1	Pt	195.965	25.3
1	Pt	197.968	7.2
1	Rb	84.9118	72.165
1	Rb	86.9092	27.835
1	Re	184.953	37.4
1	Re	186.956	62.6
1	Ru	95.9076	5.52
1	Ru	97.9053	1.88
0	Pm	144.913	0
0	Pm	146.915	0
0	Po	208.982	0
0	Po	209.983	0
1	Ru	98.9059	12.7
1	Ru	99.9042	12.6
1	Ru	100.906	17
1	Ru	101.904	31.6
1	Ru	103.905	18.7
1	S	31.9721	95.02
1	S	32.9715	0.75
0	Pu	238.05	0
0	Pu	239.052	0
0	Pu	240.054	0
0	Pu	241.057	0
0	Pu	242.059	0
0	Pu	244.064	0
0	Ra	223.018	0
0	Ra	224.02	0
0	Ra	228.031	0
1	S	33.9679	4.21
1	S	35.9671	0.02
1	Sb	120.904	57.3
1	Sb	122.904	42.7
1	Se	73.9225	0.9
0	Rn	210.991	0
0	Rn	220.011	0
0	Rn	222.018	0
1	Se	75.9192	9
1	Se	76.9199	7.6
1	Se	77.9173	23.6
1	Se	79.9165	49.7
1	Se	81.9167	9.2
1	Sm	143.912	3.1
1	Sm	146.915	15
1	Sm	147.915	11.3
1	Sm	148.917	13.8
1	Sm	149.917	7.4
1	Sm	151.92	26.7
1	Sm	153.922	22.7
1	Sn	111.905	0.97
1	Sn	113.903	0.65
1	Sn	114.903	0.36
1	Sn	115.902	14.53
1	Sn	116.903	7.68
1	Sn	117.902	24.22
1	Sn	118.903	8.58
1	Sn	119.902	32.59
0	Si	27.9769	92.23
0	Si	28.9765	4.67
0	Si	29.9738	3.1
1	Sn	121.903	4.63
1	Sn	123.905	5.79
1	Sr	83.9134	0.56
1	Sr	85.9093	9.86
1	Sr	86.9089	7
1	Sr	87.9056	82.58
1	Ta	179.947	0.012
1	Ta	180.948	99.988
1	Tb	158.925	100
1	Th	230.033	0
1	Th	232.038	100
1	Ti	45.9526	8
1	Ti	46.9518	7.3
1	Ti	47.9479	73.8
1	Ti	48.9479	5.5
1	Ti	49.9448	5.4
1	Tl	202.972	29.524
1	Tl	204.974	70.476
1	U	233.04	0
1	U	234.041	0.0055
1	U	235.044	0.72
1	U	236.046	0
1	U	238.051	99.2745
1	V	49.9472	0.25
0	Tc	96.9064	0
0	Tc	97.9072	0
0	Tc	98.9063	0
0	Te	119.904	0.096
0	Te	121.903	2.6
0	Te	122.904	0.908
0	Te	123.903	4.816
0	Te	124.904	7.14
0	Te	125.903	18.95
0	Te	127.904	31.69
0	Te	129.906	33.8
1	V	50.944	99.75
1	W	179.947	0.13
1	W	181.948	26.3
1	W	182.95	14.3
1	W	183.951	30.67
1	W	185.954	28.6
1	Yb	167.934	0.13
1	Yb	169.935	3.05
1	Yb	170.936	14.3
1	Yb	171.936	21.9
1	Yb	172.938	16.12
1	Yb	173.939	31.8
1	Yb	175.943	12.7
1	Zn	63.9291	48.6
1	Zn	65.926	27.9
1	Zn	66.9271	4.1
1	Zn	67.9248	18.8
1	Zn	69.9253	0.6
1	Zr	89.9047	51.45
1	Zr	90.9056	11.22
1	Zr	91.905	17.15
1	Zr	93.9063	17.38
0	Xe	123.906	0.1
0	Xe	125.904	0.09
0	Xe	127.904	1.91
0	Xe	128.905	26.4
0	Xe	129.904	4.1
0	Xe	130.905	21.2
0	Xe	131.904	26.9
0	Xe	133.905	10.4
0	Xe	135.907	8.9
1	Zr	95.9083	2.8
	Single-Isotope Elements
2	Al	26.9815	100
2	As	74.9216	100
2	Au	196.967	100
2	Be	9.01218	100
2	Co	58.9332	100
2	Cs	132.905	100
2	Ho	164.93	100
2	I	126.904	100
2	Mn	54.938	100
2	Na	22.9898	100
2	Nb	92.9064	100
2	P	30.9738	100
2	Pr	140.908	100
2	Rh	102.906	100
2	Sc	44.9559	100
2	Tm	168.934	100
2	Y	88.9059	100

## Sheet: Table 2 Formatted
Element	Mass	Abundance		Element	Mass	Abundance		Element	Mass	Abundance		Element	Mass	Abundance		Element	Mass	Abundance
	[g/mol]	[mol %]			[g/mol]	[mol %]			[g/mol]	[mol %]			[g/mol]	[mol %]			[g/mol]	[mol %]
Ag	106.905	51.839		Fe	53.9396	5.8		Ni	57.9353	68.27		Sn	111.905	0.97		Single-Isotope Elements
Ag	108.905	48.161		Fe	55.9349	91.72		Ni	59.9308	26.1		Sn	113.903	0.65		Al	26.9815	100
B	10.0129	19.9		Fe	56.9354	2.2		Ni	60.9311	1.13		Sn	114.903	0.36		As	74.9216	100
B	11.0093	80.1		Fe	57.9333	0.28		Ni	61.9283	3.59		Sn	115.902	14.53		Au	196.967	100
Ba	129.906	0.106		Gd	151.92	0.2		Ni	63.928	0.91		Sn	116.903	7.68		Be	9.01218	100
Ba	131.905	0.101		Gd	153.921	2.18		Pb	202	0		Sn	117.902	24.22		Co	58.9332	100
Ba	133.904	2.417		Gd	154.923	14.8		Pb	203.973	1.4		Sn	118.903	8.58		Cs	132.905	100
Ba	134.906	6.592		Gd	155.922	20.47		Pb	205	0		Sn	119.902	32.59		Ho	164.93	100
Ba	135.905	7.854		Gd	156.924	15.65		Pb	205.974	24.1		Sn	121.903	4.63		I	126.904	100
Ba	136.906	11.23		Gd	157.924	24.84		Pb	206.976	22.1		Sn	123.905	5.79		Mn	54.938	100
Ba	137.905	71.7		Gd	159.927	21.86		Pb	207.977	52.4		Sr	83.9134	0.56		Na	22.9898	100
Br	78.9183	50.69		Hf	173.94	0.162		Pd	101.906	1.02		Sr	85.9093	9.86		Nb	92.9064	100
Br	80.9163	49.31		Hf	175.941	5.206		Pd	103.904	11.14		Sr	86.9089	7		P	30.9738	100
Ca	39.9626	96.941		Hf	176.943	18.606		Pd	104.905	22.33		Sr	87.9056	82.58		Pr	140.908	100
Ca	41.9586	0.647		Hf	177.944	27.297		Pd	105.903	27.33		Ta	179.947	0.012		Rh	102.906	100
Ca	42.9588	0.135		Hf	178.946	13.629		Pd	107.904	26.46		Ta	180.948	99.988		Sc	44.9559	100
Ca	43.9555	2.086		Hf	179.947	35.1		Pd	109.905	11.72		Tb	158.925	100		Tm	168.934	100
Ca	45.9537	0.004		Hg	195.966	0.14		Pt	189.96	0.01		Th	230.033	0		Y	88.9059	100
Ca	47.9525	0.187		Hg	197.967	10.02		Pt	191.961	0.79		Th	232.038	100
Cd	105.906	1.25		Hg	198.968	16.84		Pt	193.963	32.9		Ti	45.9526	8
Cd	107.904	0.89		Hg	199.968	23.13		Pt	194.965	33.8		Ti	46.9518	7.3
Cd	109.903	12.49		Hg	200.97	13.22		Pt	195.965	25.3		Ti	47.9479	73.8
Cd	110.904	12.8		Hg	201.971	29.8		Pt	197.968	7.2		Ti	48.9479	5.5
Cd	111.903	24.13		Hg	203.973	6.85		Rb	84.9118	72.165		Ti	49.9448	5.4
Cd	112.904	12.22		Ir	190.961	37.3		Rb	86.9092	27.835		Tl	202.972	29.524
Cd	113.903	28.73		Ir	192.963	62.7		Re	184.953	37.4		Tl	204.974	70.476
Cd	115.905	7.49		K	38.9637	93.2581		Re	186.956	62.6		U	233.04	0
Ce	135.907	0.19		K	39.964	0.0117		Ru	95.9076	5.52		U	234.041	0.0055
Ce	137.906	0.25		K	40.9618	6.7302		Ru	97.9053	1.88		U	235.044	0.72
Ce	139.905	88.48		La	137.907	0.09		Ru	98.9059	12.7		U	236.046	0
Ce	141.909	11.08		La	138.906	99.91		Ru	99.9042	12.6		U	238.051	99.2745
Cr	49.946	4.345		Li	6.01512	7.5		Ru	100.906	17		V	49.9472	0.25
Cr	51.9405	83.789		Li	7.016	92.5		Ru	101.904	31.6		V	50.944	99.75
Cr	52.9407	9.501		Lu	174.941	97.41		Ru	103.905	18.7		W	179.947	0.13
Cr	53.9389	2.365		Lu	175.943	2.59		S	31.9721	95.02		W	181.948	26.3
Cu	62.9296	69.17		Mg	23.985	78.99		S	32.9715	0.75		W	182.95	14.3
Cu	64.9278	30.83		Mg	24.9858	10		S	33.9679	4.21		W	183.951	30.67
Dy	155.924	0.06		Mg	25.9826	11.01		S	35.9671	0.02		W	185.954	28.6
Dy	157.924	0.1		Mo	91.9068	14.84		Sb	120.904	57.3		Yb	167.934	0.13
Dy	159.925	2.34		Mo	93.9051	9.25		Sb	122.904	42.7		Yb	169.935	3.05
Dy	160.927	18.9		Mo	94.9058	15.92		Se	73.9225	0.9		Yb	170.936	14.3
Dy	161.927	25.5		Mo	95.9047	16.68		Se	75.9192	9		Yb	171.936	21.9
Dy	162.929	24.9		Mo	96.906	9.55		Se	76.9199	7.6		Yb	172.938	16.12
Dy	163.929	28.2		Mo	97.9054	24.13		Se	77.9173	23.6		Yb	173.939	31.8
Er	161.929	0.14		Mo	99.9075	9.63		Se	79.9165	49.7		Yb	175.943	12.7
Er	163.929	1.61		Nd	141.908	27.13		Se	81.9167	9.2		Zn	63.9291	48.6
Er	165.93	33.6		Nd	142.91	12.18		Sm	143.912	3.1		Zn	65.926	27.9
Er	166.932	22.95		Nd	143.91	23.8		Sm	146.915	15		Zn	66.9271	4.1
Er	167.932	26.8		Nd	144.913	8.3		Sm	147.915	11.3		Zn	67.9248	18.8
Er	169.935	14.9		Nd	145.913	17.19		Sm	148.917	13.8		Zn	69.9253	0.6
Eu	150.92	47.8		Nd	147.917	5.76		Sm	149.917	7.4		Zr	89.9047	51.45
Eu	152.921	52.2		Nd	149.921	5.64		Sm	151.92	26.7		Zr	90.9056	11.22
								Sm	153.922	22.7		Zr	91.905	17.15
												Zr	93.9063	17.38
												Zr	95.9083	2.8
2017-06-01. Martin Shafer, Raluca O. Scarlat. roscarlat@wisc.edu
